# Supplementary material for: Differential Antioxidant Response to Supplemental UV-B Irradiation and Sunlight in Three Basil Varieties
Source: Int J Mol Sci. 2023 Oct 19;24(20):15350. doi: 10.3390/ijms242015350 (PMC10607338; doi:10.3390/ijms242015350)
Supplement: Supplementary file 1 [file ijms-24-15350-s001.zip]

Archive with 1 entries (1 files):
- ijms-2652761-supplementary.pdf
